# Supplementary material for: New Candidate Genes for a Chicken Pectoralis Muscle Weight QTL Identified by a Hypothesis-Free Integrative Genetic Approach
Source: Genes (Basel). 2026 Jan 5;17(1):62. doi: 10.3390/genes17010062 (PMC12841298; doi:10.3390/genes17010062)
Supplement: Supplementary file 1 [file genes-17-00062-s001.zip › Supplementary Tables.xlsx]

## Sheet: Table S1
Supplementary Table S1. Raw data for body weight and pectoralis muscle weights for the NAG and WPR breeds, and their F1 and F2 chickens used in this study.
Trait	NAG		WPR		F1		F2
Number of individuals	17		29		8		239
Body weight	214.21 ± 8.71 a		555.89 ± 24.08 c		419.21 ± 31.69 b		364.48 ± 5.42 b
Pectoralis minor muscle weight	5.61 ± 0.25 a		20.16 ± 0.71 c		17.36 ± 3.76 b		11.44 ± 0.18 b
Pectoralis major muscle weight	19.61 ± 0.97 a		74.96 ± 3.01 c		49.18 ± 4.20 b		41.76 ± 0.67 b
Total pectoralis muscle weight	25.22 ± 1.20 a		95.11 ± 3.69 d		66.53 ± 6.39 c		53.20 ± 0.84 b
Data were obtained previously by Ishikawa et al. (2021) and Essa et al. (2021) and are presented as mean ± standerd error.
a-d Means with supperscript different letters in a row were significantly different between the four groups at P < 0.05 by the Steel-Dwass post hoc test.

## Sheet: Table S2
Supplementary Table S2. Environmental factors adjusted for raw trait data.
Trait	Factor
Body weight at 3 weeks of age	sex, dam
Pectoralis minor muscle wight	hatch, sex
Pectoralis major muscle weight	hatch, sex
Total pectoralis muscle weight	hatch, sex

## Sheet: Table S3
Supplementary Table S3. Summary of the genetic linkage map used in this study.
Linkage group	No. markers	Length (cM)	Average spacing (cM)	Maximum spacing (cM)
1a	32	212.8	6.9	20.7
1b	36	188.7	5.4	20.8
1c	2	2.6	2.6	2.6
1d	7	68.5	11.4	19.2
2	41	309.8	7.7	24.1
3	65	387.3	6.1	27.1
4a	4	11.2	3.7	7.9
4b	12	137.2	12.5	47.1
5	14	129.2	9.9	34.9
6	11	92.7	9.3	28.6
7	14	83.2	6.4	20.5
8a	3	12	6	11.8
8b	4	57.1	19	32.7
9a	2	3.6	3.6	3.6
9b	5	31.7	7.9	23.2
10	5	62	15.5	26.2
11	7	39.4	6.6	21.3
12	5	42	10.5	21.1
13	12	37.8	3.4	10.8
14	8	71	10.1	24.9
17	7	53.9	9	29.6
18	5	41.1	10.3	21.5
19	3	27.8	13.9	14.9
20	3	17	8.5	8.7
21	2	1.4	1.4	1.4
25	2	0.5	0.5	0.5
28	2	4.4	4.4	4.4
Overall	313	2126	7.4	47.1

## Sheet: Table S4
Supplementary Table S4. Genome-wide significant LOD thresholds used for single-QTL genome scans.
Trait	Sex combined				Male				Female
	0.1	0.05	0.01		0.1	0.05	0.01		0.1	0.05	0.01
Body weight	3.34	3.68	4.42		3.41	3.76	4.46		3.45	3.82	4.6
Pectoralis minor muscle weight	3.38	3.71	4.47		3.42	3.77	4.56		3.48	3.83	4.55
Pectoralis major muscle weight	3.38	3.72	4.47		3.4	3.74	4.49		3.44	3.79	4.53
Total pectoralis muscle weight	3.37	3.71	4.45		3.42	3.79	4.58		3.43	3.77	4.45
PC1 score for all traits	3.38	3.73	4.46		3.41	3.77	4.54		3.45	3.8	4.56
PC1 score for three muscle weights	3.37	3.73	4.49		3.41	3.76	4.62		3.45	3.81	4.61
Values were determined by10,000 permutation tests of R/qtl.

## Sheet: Table S5
Supplementary Table S5. List of genes included in the top six enriched Gene Ontology (GO) biological processes terms.
GO term	Gene a	-Log10P b
Growth	GATA6, SOX17, NBN	3.31
Developmental process	GATA6, MMP16, NBN, SOX17, CDH17	3.21
Cellular process	GATA6, MMP16, NBN, NDC80	3.04
Biological regulation	NDC80, SOX17	2.96
Response to stimulus	GATA6, TGIF1	2.48
Immune system process	CDH17, NBN	2.22
a Genes listed are those annotated with their respective parent GO terms.
b -Log₁₀P indicates the significance of enrichment for each GO term.

## Sheet: Table S6
Supplementary Table S6. Expression differences of two genes between two F2 groups in each sex with the highest and lowest PC1 scores.
	Highest group			Lowest group			P value a
Gene	Male (n = 10)	Female (n = 10)		Male (n = 9)	Female (n = 9)		Group	Sex	Group × Sex
CDH17	1.00 ± 0.37	0.13 ± 0.032		0.35 ± 0.26	0.94 ± 0.26		0.42	0.64	0.0002
RNF151	1.00 ± 0.20	0.41 ± 0.072		0.54 ± 0.18	0.62 ± 0.15		0.51	0.078	0.0008
Data are presented as mean ± standard error. The number of individuales is shown in parentheses.
a P values were obtained by two-way ANOVA to assess the effects of group, sex, and their interaction.
